# Supplementary material for: An aspartyl protease-mediated cleavage regulates structure and function of a flavodoxin-like protein and aids oxidative stress survival
Source: PLoS Pathog. 2021 Feb 25;17(2):e1009355. doi: 10.1371/journal.ppat.1009355 (PMC7943015; doi:10.1371/journal.ppat.1009355)
Supplement: S1 Table — (XLSX) [file ppat.1009355.s018.xlsx]

## Sheet:  S1 Table
		S1 Table: GO-SLIM Mapper and FungiFun analysis of 19 CgYps1-interacting proteins
		I. Analysis using the GO Slim Mapper tool at CGD
		GOID	GO term	Frequency	Gene(s)
		42221	response to chemical	7 out of 19 genes, 36.8%	CAGL0K11858g ARB1 CAGL0I03916g GND1 CAGL0L04840g CAGL0F04213g CAGL0H02057g
		6810	transport	6 out of 19 genes, 31.6%	ARB1 CAGL0I03916g ATP1 CAGL0L04840g CAGL0F04213g PMA1
		6412	translation	5 out of 19 genes, 26.3%	RPS12 TIF1 CAGL0L04840g RPS11B CAGL0A00979g
		50789	regulation of biological process	5 out of 19 genes, 26.3%	CAGL0K11858g CAGL0I03916g IRC15 CAGL0L04840g PMA1
		42254	ribosome biogenesis	4 out of 19 genes, 21.1%	ARB1 CAGL0L04840g RPS11B CAGL0H02057g
		6091	generation of precursor metabolites and energy	4 out of 19 genes, 21.1%	TPI1 TKL1 GND1 CAGL0F04213g
		42493	response to drug	4 out of 19 genes, 21.1%	ARB1 CAGL0I03916g CAGL0F04213g CAGL0H02057g
		5975	carbohydrate metabolic process	3 out of 19 genes, 15.8%	CAGL0J00451g TPI1 GND1
		16070	RNA metabolic process	3 out of 19 genes, 15.8%	CAGL0L04840g RPS11B CAGL0H02057g
		6996	organelle organization	3 out of 19 genes, 15.8%	CAGL0K11858g RPS11B CAGL0C04389g
		6950	response to stress	3 out of 19 genes, 15.8%	CAGL0K11858g GND1 CAGL0L04840g
		19725	cellular homeostasis	2 out of 19 genes, 10.5%	IRC15 PMA1
		45333	cellular respiration	1 out of 19 genes, 5.3%	CAGL0F04213g
		30447	filamentous growth	1 out of 19 genes, 5.3%	CAGL0I03916g
		7165	signal transduction	1 out of 19 genes, 5.3%	CAGL0I03916g
		6464	cellular protein modification process	1 out of 19 genes, 5.3%	VIG9
		44419	interspecies interaction between organisms	1 out of 19 genes, 5.3%	CAGL0K11858g
		9405	pathogenesis	1 out of 19 genes, 5.3%	CAGL0K11858g
		II. Enriched GO terms for biological process (BP), cellular component (CC) and molecular function (MF) categories, as determined by the FungiFun tool.
		GO ID	GO name	GO namespace	Gene ID(s)	Adjusted p-value
		GO:0006412	translation	BP	CAGL0A00979g | CAGL0J07238g | CAGL0K11748g | CAGL0L04840g	0.012544
		GO:0009061	anaerobic respiration	BP	CAGL0F04213g	0.0152216
		GO:1901003	negative regulation of fermentation	BP	CAGL0F04213g	0.0152216
		GO:1901679	nucleotide transmembrane transport	BP	CAGL0F04213g	0.0152216
		GO:0015886	heme transport	BP	CAGL0F04213g	0.0152216
		GO:0045931	positive regulation of mitotic cell cycle	BP	CAGL0F01947g	0.0152216
		GO:0006007	glucose catabolic process	BP	CAGL0F04213g	0.0152216
		GO:0015860	purine nucleoside transmembrane transport	BP	CAGL0F04213g	0.0152216
		GO:0034484	raffinose catabolic process	BP	CAGL0F04213g	0.0152216
		GO:0019564	aerobic glycerol catabolic process	BP	CAGL0F04213g	0.0152216
		GO:0034220	ion transmembrane transport	BP	CAGL0F04213g	0.0152216
		GO:0006754	ATP biosynthetic process	BP	CAGL0A00495g	0.0152216
		GO:1902906	proteasome storage granule assembly	BP	CAGL0A00495g	0.0197143
		GO:0009051	pentose-phosphate shunt, oxidative branch	BP	CAGL0M13343g	0.0197143
		GO:0051453	regulation of intracellular pH	BP	CAGL0A00495g	0.0197143
		GO:1902600	hydrogen ion transmembrane transport	BP	CAGL0A00495g	0.0197143
		GO:0071456	cellular response to hypoxia	BP	CAGL0F04213g	0.0197143
		GO:0051315	attachment of mitotic spindle microtubules to kinetochore	BP	CAGL0F01947g	0.0197143
		GO:0015866	ADP transport	BP	CAGL0F04213g	0.0197143
		GO:0000462	maturation of SSU-rRNA from tricistronic rRNA transcript (SSU-rRNA, 5.8S rRNA, LSU-rRNA)	BP	CAGL0K11748g | CAGL0L04840g	0.0239698
		GO:0006200	obsolete ATP catabolic process	BP	CAGL0A00495g	0.0273086
		GO:0009298	GDP-mannose biosynthetic process	BP	CAGL0D01034g	0.0273086
		GO:0006839	mitochondrial transport	BP	CAGL0F04213g	0.0330468
		GO:0015867	ATP transport	BP	CAGL0F04213g	0.0330468
		GO:0006312	mitotic recombination	BP	CAGL0F01947g	0.047259
		GO:0045144	meiotic sister chromatid segregation	BP	CAGL0F01947g	0.047259
		GO:0005576	extracellular region	CC	CAGL0D01298g | CAGL0F01947g | CAGL0F04213g | CAGL0K11858g	0.00647101
		GO:0022627	cytosolic small ribosomal subunit	CC	CAGL0J07238g | CAGL0K11748g | CAGL0L04840g	0.00647101
		GO:0009514	glyoxysome	CC	CAGL0I03916g | CAGL0J00451g	0.0152216
		GO:0016281	eukaryotic translation initiation factor 4F complex	CC	CAGL0I04356g	0.0197143
		GO:0005754	mitochondrial proton-transporting ATP synthase, catalytic core	CC	CAGL0M09581g	0.0197143
		GO:0031429	box H/ACA snoRNP complex	CC	CAGL0H02057g	0.0330468
		GO:0005874	microtubule	CC	CAGL0F01947g	0.0330468
		GO:0050661	NADP binding	MF	CAGL0J00451g | CAGL0M13343g	0.0152216
		GO:0003735	structural constituent of ribosome	MF	CAGL0A00979g | CAGL0J07238g | CAGL0K11748g | CAGL0L04840g	0.0152216
		GO:0004807	triose-phosphate isomerase activity	MF	CAGL0H08327g	0.0152216
		GO:0004148	dihydrolipoyl dehydrogenase activity	MF	CAGL0F01947g	0.0152216
		GO:0042624	ATPase activity, uncoupled	MF	CAGL0C02343g	0.0152216
		GO:0004802	transketolase activity	MF	CAGL0D01298g	0.0152216
		GO:0008553	hydrogen-exporting ATPase activity, phosphorylative mechanism	MF	CAGL0A00495g	0.0152216
		GO:0004616	phosphogluconate dehydrogenase (decarboxylating) activity	MF	CAGL0M13343g	0.0152216
		GO:1901691	proton binding	MF	CAGL0A00495g	0.0152216
		GO:0005471	ATP:ADP antiporter activity	MF	CAGL0F04213g	0.0197143
		GO:0004365	glyceraldehyde-3-phosphate dehydrogenase (NAD+) (phosphorylating) activity	MF	CAGL0J00451g	0.0197143
		GO:0004475	mannose-1-phosphate guanylyltransferase activity	MF	CAGL0D01034g	0.0197143
		GO:0034513	box H/ACA snoRNA binding	MF	CAGL0H02057g	0.0197143
