# Supplementary material for: An aspartyl protease-mediated cleavage regulates structure and function of a flavodoxin-like protein and aids oxidative stress survival
Source: PLoS Pathog. 2021 Feb 25;17(2):e1009355. doi: 10.1371/journal.ppat.1009355 (PMC7943015; doi:10.1371/journal.ppat.1009355)
Supplement: S2 Table — (XLSX) [file ppat.1009355.s019.xlsx]

## Sheet:  S2 Table
		S2 Table: Summary of menadione susceptibility of indicated C. glabrata strains expressing either vector, CgYps1, full-length CgPst2 or CgPst2 protein variants
			Growth on menadione
		Strain	wild-type	Cgyps1D	Cgpst2D	Cgpst2Dyps1D	Q-KO	penta KO	Structural description of bacterially purified CgPst2 protein
		Vector	++	+	+/-	-	+/-	-
		CgYPS1	++	++	+/-	+/-	+/-	+/-
		CgPST2	++	+	++	+	++	-/+		Monomer
		CgPST2R174A	++	+	++	+	++	+		Monomer & Oligomer
		CgPST2-CDR174-F198	++	+	++	ND*	++	+		Oilgomer
		CgPST2-CDS175-F198	++	+	+/-	-	+/-	-		Aggregates
		*, Not determined
