# Supplementary material for: An aspartyl protease-mediated cleavage regulates structure and function of a flavodoxin-like protein and aids oxidative stress survival
Source: PLoS Pathog. 2021 Feb 25;17(2):e1009355. doi: 10.1371/journal.ppat.1009355 (PMC7943015; doi:10.1371/journal.ppat.1009355)
Supplement: S3 Table — (XLSX) [file ppat.1009355.s020.xlsx]

## Sheet:  S3 Table
	S3 Table : List of C. glabrata strains used in the study.
	Yeast strain	Genotype	Reference
	YRK 19	ura3Δ::Tn903 G418R (BG 14)	Cormack and Falkow, 1999
	YRK 20	URA3 (BG 462)	De Las Peñas et al., 2003
	YRK 1002	URA3 Cgyps1∆::hph	Kaur et al., 2007
	YRK 228	ura3Δ::Tn903 G418R Cgyps1Δ::hph	Kaur et al., 2007
	YRK 1003	URA3 Cgyps7∆::hph	Kaur et al., 2007
	YRK 1004	URA3 Cgyps1∆7∆::hph	Kaur et al., 2007
	YRK 1005	URA3 Cgyps2∆C∆::hph	Kaur et al., 2007
	YRK 1006	URA3 Cgyps1-11∆::hph	Kaur et al., 2007
	YRK 2630	ura3∆::Tn903 G418R (YRK 19)/pRK1649	Kaur Laboratory
	YRK 2603	ura3∆::Tn903 G418R (YRK 19)/pRK1467	This study
	YRK 2604	ura3Δ::Tn903 G418R Cgyps1Δ::hph(YRK 228)/pRK1467	This study
	YRK 2738	ura3∆::Tn903 G418R (YRK19)/pRK1643	This study
	YRK 2739	ura3Δ::Tn903 G418R Cgyps1Δ::hph(YRK 228)/pRK1643	This study
	YRK 3005	ura3∆::Tn903 G418R (YRK19)/pRK1748	This study
	YRK 3042	ura3Δ::Tn903 G418R Cgyps1Δ::hph (YRK 228)/pRK1748	This study
	YRK 2411	URA3 Cgpst2∆::nat1	This study
	YRK 2468	URA3 Cgrfs1∆::nat1	This study
	YRK 3328	URA3 Cgpst3∆::nat1	This study
	YRK 3332	URA3 Cgycp4∆::nat1	This study
	YRK 2515	URA3 Cgpst2∆Cgrfs1∆::nat1	This study
	YRK 3743	URA3 Cgycp4∆Cgpst3∆::nat1	This study
	YRK 3772	URA3 Cgpst2∆Cgpst3∆::nat1	This study
	YRK 3775	URA3 Cgpst2∆Cgycp4∆::nat1	This study
	YRK 3746	URA3 Cgrfs1∆Cgpst3∆::nat1	This study
	YRK 3749	URA3 Cgrfs1Δycp4Δ::nat1	This study
	YRK 2827	URA3 Cgpst2Δyps1Δ::nat1	This study
	YRK 3250	URA3 Cgrfs1Δyps1Δ::nat1	This study
	YRK 3601	URA3 Cgycp4Δpst3Δrfs1Δ::nat1 (T-KO)	This study
	YRK 3334	URA3 Cgpst2Δrfs1Δpst3Δycp4Δ::nat1 (Q-KO)	This study
	YRK 3636	URA3 Cgycp4Δpst3Δrfs1Δyps1Δ::nat1 (T-KOyps1D)	This study
	YRK 3598	URA3 Cgpst2Δrfs1Δpst3Δycp4Δyps1Δ::nat1 (penta-KO)	This study
	YRK 2412	ura3∆::Tn903 G418R Cgpst2Δ::nat1	This study
	YRK 3275	ura3∆::Tn903 G418R Cgpst2Δrfs1Δpst3Δycp4Δ::nat1 (Q-KO)	This study
	YRK 3585	ura3∆::Tn903 G418R Cgpst2Δrfs1Δpst3Δycp4Δyps1Δ::nat1 (penta-KO)	This study
	YRK 3587	ura3∆::Tn903 G418R Cgycp4Δpst3Δrfs1Δ::nat1 (T-KO)	This study
	YRK 3616	ura3∆::Tn903 G418R Cgycp4Δpst3Δrfs1Δyps1Δ::nat1 (T-KOyps1Δ)	This study
	YRK 2657	ura3∆::Tn903 G418R Cgpst2Δyps1Δ::nat1	This study
	YRK 3232	ura3∆::Tn903 G418R (YRK 19)/pRK74	This study
	YRK 3670	ura3∆::Tn903 G418R (YRK 19)/pRK1815	This study
	YRK 3265	ura3∆::Tn903 G418R (YRK 19)/pRK1836	This study
	YRK 3628	ura3∆::Tn903 G418R (YRK 19)/pRK1908	This study
	YRK 2945	ura3∆::Tn903 G418R (YRK 19)/pRK1830	This study
	YRK 4041	ura3∆::Tn903 G418R (YRK 19)/pRK 2038	This study
	YRK 126	ura3∆::Tn903 G418R Cgyps1Δ::hph (YRK 228)/pRK74	This study
	YRK 3324	ura3∆::Tn903 G418R Cgyps1Δ::hph (YRK 228)/pRK1815	This study
	YRK 3356	ura3∆::Tn903 G418R Cgyps1Δ::hph (YRK 228)/pRK1836	This study
	YRK 3630	ura3∆::Tn903 G418R Cgyps1Δ::hph (YRK 228)/pRK1908	This study
	YRK 3221	ura3∆::Tn903 G418R Cgyps1Δ::hph (YRK 228)/pRK1830	This study
	YRK 4043	ura3∆::Tn903 G418R Cgyps1Δ::hph (YRK 228)/pRK2038	This study
	YRK 3674	ura3∆::Tn903 G418R Cgpst2Δ::nat1 (YRK 2412)/pRK74	This study
	YRK 3838	ura3∆::Tn903 G418R Cgpst2Δ::nat1 (YRK 2412)/pRK1815	This study
	YRK 3840	ura3∆::Tn903 G418R Cgpst2Δ::nat1 (YRK 2412)/pRK1836	This study
	YRK 3322	ura3∆::Tn903 G418R Cgpst2Δ::nat1 (YRK 2412)/pRK1830	This study
	YRK 4051	ura3∆::Tn903 G418R Cgpst2Δ::nat1 (YRK 2412)/pRK2038	This study
	YRK 3680	ura3∆::Tn903 G418R Cgpst2Δrfs1Δpst3Δycp4Δ::nat1 (YRK 3275)/pRK74	This study
	YRK 3539	ura3∆::Tn903 G418R Cgpst2Δrfs1Δpst3Δycp4Δ::nat1 (YRK 3275)/pRK1815	This study
	YRK 3758	ura3∆::Tn903 G418R Cgpst2Δrfs1Δpst3Δycp4Δ::nat1 (YRK 3275)/pRK1836	This study
	YRK 3700	ura3∆::Tn903 G418R Cgpst2Δrfs1Δpst3Δycp4Δ::nat1 (YRK 3275)/pRK1908	This study
	YRK 3820	ura3∆::Tn903 G418R Cgpst2Δrfs1Δpst3Δycp4Δ::nat1 (YRK 3275)/pRK1830	This study
	YRK 4053	ura3∆::Tn903 G418R Cgpst2Δrfs1Δpst3Δycp4Δ::nat1 (YRK 3275)/pRK2038	This study
	YRK 3682	ura3∆::Tn903 G418R Cgpst2Δrfs1Δpst3Δycp4Δyps1Δ::nat1 (YRK 3585)/pRK74	This study
	YRK 3685	ura3∆::Tn903 G418R Cgpst2Δrfs1Δpst3Δycp4Δyps1Δ::nat1 (YRK 3585)/pRK1815	This study
	YRK 3845	ura3∆::Tn903 G418R Cgpst2Δrfs1Δpst3Δycp4Δyps1Δ::nat1 (YRK 3585)/pRK1836	This study
	YRK 3702	ura3∆::Tn903 G418R Cgpst2Δrfs1Δpst3Δycp4Δyps1Δ::nat1 (YRK 3585)/pRK1908	This study
	YRK 3822	ura3∆::Tn903 G418R Cgpst2Δrfs1Δpst3Δycp4Δyps1Δ::nat1 (YRK 3585)/pRK1830	This study
	YRK 4055	ura3∆::Tn903 G418R Cgpst2Δrfs1Δpst3Δycp4Δyps1Δ::nat1 (YRK 3585)/pRK2038	This study
	YRK 3219	ura3∆::Tn903 G418R Cgyps1∆::hph (YRK 228)/pRK999	This study
	YRK 3221	ura3∆::Tn903 G418R Cgyps1∆::hph (YRK 228)/pRK1830	This study
	YRK 3456	ura3∆::Tn903 G418R (YRK 19)/pRK 1896	This study
	YRK 3541	ura3∆::Tn903 G418R Cgyps1∆::hph (YRK 228)/pRK 1896	This study
	YRK 3876	ura3∆::Tn903 G418R Cgpst2Δyps1Δ::nat1 (YRK 2657)/pRK74	This study
	YRK 3377	ura3∆::Tn903 G418R Cgpst2Δyps1Δ::nat1 (YRK 2657)/pRK1815	This study
	YRK 3382	ura3∆::Tn903 G418R Cgpst2Δyps1Δ::nat1 (YRK 2657)/pRK1830	This study
	YRK 3840	ura3∆::Tn903 G418R Cgpst2Δyps1Δ::nat1 (YRK 2657)/pRK1836	This study
	YRK 4137	ura3∆::Tn903 G418R Cgpst2Δyps1Δ::nat1 (YRK 2657)/pRK2038	This study
	YRK 3971	ura3∆::Tn903 G418R Cgpst3Δrfs1Δycp4Δ::nat1 (YRK 3587)/pRK 1000	This study
	YRK 3975	ura3∆::Tn903 G418R Cgpst3Δrfs1ycp4Δyps1Δ::nat1 (YRK 3616)/pRK 1000	This study
	YRK 3973	ura3∆::Tn903 G418R Cgpst3Δrfs1Δycp4Δ::nat1 (YRK 3587)/pRK 2032	This study
	YRK 3977	ura3∆::Tn903 G418R Cgpst3Δrfs1Δycp4Δyps1Δ::nat1 (YRK 3616)/pRK 2032	This study
	YRK 4061	ura3∆::Tn903 G418R Cgpst3Δrfs1Δycp4Δ::nat1 (YRK 3587)/pRK 2036	This study
	YRK 4062	ura3∆::Tn903 G418R Cgpst3Δrfs1Δycp4Δyps1Δ::nat1 (YRK 3616)/pRK 2036	This study
	YRK 4122	ura3∆::Tn903 G418R Cgpst3Δrfs1Δycp4Δyps1Δ::nat1 (YRK 3616)/pRK 1830	This study
	YRK 4067	ura3∆::Tn903 G418R Cgpst3Δrfs1Δycp4Δyps1Δ::nat1 (YRK 3616)/pRK 1832	This study
	YRK 1845	GS115 (Pichia pastoris)/pRK1171	This study
	YRK 3083	GS115 (Pichia pastoris)/pRK1996	This study
	References
		Cormack BP, Falkow S. 1999. Efficient homologous and illegitimate recombination in the opportunistic yeast pathogen Candida glabrata. Genetics 151:979–987.
		De Las Penas A, et al. (2003) Virulence-related surface glycoproteins in the yeast pathogen Candida glabrata are encoded in subtelomeric clusters and subject to RAP1- and SIR-dependent transcriptional silencing. Genes Dev 17:2245-58.
		Kaur, R., Ma, B., and Cormack, B. P. (2007) A family of glycosylphosphatidylinositol-linked aspartyl proteases is required for virulence of Candida glabrata. Proc. Natl. Acad. Sci. U.S.A. 104: 7628–7633.
