# Supplementary material for: An aspartyl protease-mediated cleavage regulates structure and function of a flavodoxin-like protein and aids oxidative stress survival
Source: PLoS Pathog. 2021 Feb 25;17(2):e1009355. doi: 10.1371/journal.ppat.1009355 (PMC7943015; doi:10.1371/journal.ppat.1009355)
Supplement: S4 Table — (XLSX) [file ppat.1009355.s021.xlsx]

## Sheet:  S4 Table
	S4 Table : List of plasmids used in the study.
	Plasmid	Description	Reference
	pRK 74	pGRB2.2 plasmid	Frieman et al., 2002
	pRK 999	pCU-PDC1	Addgene (Plasmid #45323)
	pRK1018	pGRB2.3 plasmid	Addgene (Plasmid #45343)
	pRK 1000	pCU-PDC1-GFP	Addgene (Plasmid #45324)
	pRK 1158	pPIC9 Plasmid	Invitrogen (Plasmid #K171001)
	pRK 1061	pET28a(+) plasmid	Kaur Laboratory
	pRK 1349	SFB (S-protein-FLAG epitope-streptavidin-binding peptide) tag cloned in EcoRI-SalI sites of pRK999	Kaur Laboratory
	pRK 1649	SFB (S-protein-FLAG epitope-streptavidin-binding peptide) tag cloned in XbaI-BamHI sites of pRK1018	Kaur Laboratory
	pRK 1467	CgPST2 (CAGL0K11858g, 597 bp) cloned in XbaI-SpeI sites of pRK1349 plasmid	This study
	pRK 1748	CgPST2 (CAGL0K11858g, 597 bp) amplified from UTR-containing CgPST2 construct and cloned in XbaI-SpeI sites of pRK1000 plasmid	This study
	pRK 1643	CgPST2-R174A (597 bp) cloned in XbaI-SpeI sites of pRK1349 plasmid	This study
	pRK 1815	CgPST2 (CAGL0K11858g, 597 bp) amplified from genomic DNA of Cgrfs1Δ mutant and cloned in XmaI-XbaI sites of pRK74	This study
	pRK 1836	CgPST2-R174A (597 bp) amplified from UTR-containing CgPST2 construct and cloned in XmaI-XbaI sites of pRK74	This study
	pRK 1908	CgPst2-CΔS175-F198 (522 bp) amplified from UTR-containing CgPST2 construct and cloned in XbaI-XhoI sites of pRK74	This study
	pRK 1830	CgYPS1 (CAGL0M04191g; 1806 bp) cloned in SpeI-XmaI sites of pRK999	This study
	pRK 1832	CgYPS1-D91A (1806 bp) cloned in SpeI-XmaI sites of pRK999	This study
	pRK 1171	CgYPS1 (CAGL0M04191g; 1745 bp) cloned in AvrII-NotI sites of pPIC-9 plasmid	This study
	pRK 1996	CgYPS1-D91A (1745 bp) cloned in AvrII-NotI sites of pPIC-9 plasmid	This study
	pRK 1834	CgPST2 (CAGL0K11858g, 597 bp), cloned in EcoRI-XhoI sites of pET28a(+) plasmid	This study
	pRK 1975	CgPST2-R174A (597 bp) cloned in EcoRI-XhoI sites of pET28a(+) plasmid	This study
	pRK 1912	CgPst2-CΔS175-F198 (522 bp) amplified from UTR-containing CgPST2 construct and cloned in EcoRI-XhoI sites of pET28a(+) plasmid	This study
	pRK 2038	CgPst2-CΔR174-F198 (519 bp) amplified from UTR-containing CgPST2 construct and cloned in XbaI-SpeI sites of pRK74	This study
	pRK 2032	CgRFS1 (CAGL0H10032g, 597 bp) amplified from UTR-containing CgRFS1 construct and cloned in SpeI-XmaI sites of pRK1000 plasmid	This study
	pRK 2036	CgYCP4 (CAGL0H03971g, 789 bp) cloned in SpeI-XmaI sites of pRK1000 plasmid	This study
	pRK 2064	CgPst2-CΔR174-F198 (519 bp) amplified from UTR-containing CgPST2 construct and cloned in EcoRI-XhoI sites of pET28a(+) plasmid	This study
	Reference
		Frieman MB, McCaffery JM, Cormack BP. (2002) Modular domain structure in the Candida glabrata adhesin Epa1p, a beta1,6 glucan-cross-linked cell wall protein. Mol Microbiol 46:479-92.
