# Supplementary material for: An aspartyl protease-mediated cleavage regulates structure and function of a flavodoxin-like protein and aids oxidative stress survival
Source: PLoS Pathog. 2021 Feb 25;17(2):e1009355. doi: 10.1371/journal.ppat.1009355 (PMC7943015; doi:10.1371/journal.ppat.1009355)
Supplement: S5 Table — (XLSX) [file ppat.1009355.s022.xlsx]

## Sheet:  S5 Table
	S5 Table: List of primers used in the study.
	Primer	Sequence (5’-3’)	Description	Restriction enzyme
	For generation of C. glabrata deletion strains
	OgRK 2862	TGTTCTGTGGTGGGAAGAGG	CgPST2_5' UTR Forward
	OgRK 2863	gcgtcgacctgcagcgtacgCCCAATTGGTGGCTGTATTT	CgPST2_5' UTR Reverse
	OgRK 2864	cgacggtgtcggtctcgtagCCGATAGAAGTTTGGCTTGC	CgPST2_3' UTR Forward
	OgRK 2865	GTAAGCCCTTGTTTCGAAGG	CgPST2_3' UTR Reverse
	OgRK 2866	AATATACGCACCCACGGTGT	CgPST2_5' Integration check Forward
	OgRK 2867	CAGGTGATGCCGTAAGTGTG	CgPST2_3' Integration check Reverse
	OgRK 2868	ACAAGCTGACTGACGTGCTG	CgRfs1_5' UTR Forward
	OgRK 2869	gcgtcgacctgcagcgtacgTAATGTGGTTGGTCCGCTTC	CgRfs1_5' UTR Reverse
	OgRK 2870	cgacggtgtcggtctcgtagTACGAAAATGAGGGGAGTGC	CgRfs1_3' UTR Forward
	OgRK 2871	AGGGAGAGGTGAAGGGAAGA	CgRfs1_3' UTR Reverse
	OgRK 2872	AGTATGTCTTGCCGCAGTCC	CgRfs1_5' Integration check Forward
	OgRK 3039	CGACGGGAATATTGGCTTTA	CgRfs1_3' Integration check Reverse
	OgRK 3297	CGTGCCGGGATTAATGCCCAAAACG	CgPST3_5'UTR Forward
	OgRK 3298	gcgtcgacctgcagcgtacgTGCCAGCTTTTCTTCCACCAGTCTA	CgPST3_5'UTR Reverse
	OgRK 3299	cgacggtgtcggtctcgtagCATACTTACACCTGAATAAATCCCA	CgPST3_3'UTR Forward
	OgRK 3300	TTCTTATCGCTTCGAAGAGTCCAG	CgPST3_3'UTR Reverse
	OgRK 3301	ACCTATCATGTTATCTTACC	CgPST3_5' Integration check Forward
	OgRK 3302	TATTTTTGTATATTAATCAACG	CgPST3_3' Integration check Reverse
	OgRK 3515	CCCAGTAGTACGCCAGCAGT	CgYCP4_5'UTR Forward
	OgRK 3516	gcgtcgacctgcagcgtacgCCTCAAAGGGTGTCCTATGT	CgYCP4_5'UTR Reverse
	OgRK 3517	cgacggtgtcggtctcgtagTTGTATTGTGAGTCGTTGTCAAAA	CgYCP4_3'UTR Forward
	OgRK 3518	GACGCTGCAATTATGGATGA	CgYCP4_3'UTR Reverse
	OgRK 3519	TCTGATGGTCCCAAATAGGTTC	CgYCP4_5' Integration check Forward
	OgRK 3520	ACCCAATACGCACAAGAGGA	CgYCP4_3' Integration check Reverse
	OgRK 3521	GACGGTTCAAGACAGCCTTC	CgYCP4_Internal check Forward
	OgRK 3522	AGCGGATGTATTTTGCTTGG	CgYCP4_Internal check Reverse
	For gene cloning
	OgRK 2430	CATGTCTAGAATGCCAAAGGTCGCTATTAT	CgPST2_Forward	XbaI
	OgRK 2431	CATGACTAGTGAACTTCTTGACGGTTTCG	CgPST2_Reverse_without stop codon	SpeI
	OgRK 3073	GGCCCCCGGGTTAGAACTTCTTGACGGTTTCG	CgPST2_Reverse_with stop codon	XmaI
	OgRK 3657	GTACCTCGAGTTATCTGGAACCGTCAGCACCGGCG	CgPst2-CΔS175-F198_Reverse_with stop codon	XhoI
	OgRK 4101	GTACTCGAGTTAGGAACCGTCAGCACCGGCG	CgPst2-CΔR174-F198_Reverse_with stop codon	XhoI
	OgRK 1837	CGACTAGTATGAAGTTTAGTTCGCTATGTATG	CgYPS1_Forward	SpeI
	OgRK 1925	CGCCCGGGTTAGATAAATGAAACCAAAAGAC	CgYPS1_Reverse_with stop codon	XmaI
	OgRK 2100	CGCCTAGGATGAAGTTTAGTTCGCTATG	CgYPS1_Forward for cloning in Pichia pastoris	AvrII
	OgRK 2101	TAGCGGCCGCTTAATGGTGATGGTGATGATGGAAGCATCGTTCTTCTT	CgYPS1_Reverse for cloning in Pichia pastoris	NotI
	OgRK 2856	GTAGAATTCATGGACTACAAAGACGATGACGACAAGATGCCAAAGGTCGCTATT	CgPST2_Forward for cloning in pET28a(+)	EcoRI
	OgRK 2857	GTACTCGAGTTAGAACTTCTTGACGGTTTCG	CgPST2_Reverse_with stop codon for cloning in pET28a(+)	XhoI
	OgRK 3998	GTACACTAGTTTAGGAACCGTCAGCACCGGCG	CgPst2-CΔR174-F198_Reverse_with stop codon	SpeI
	OgRK 2910	CCGGACTAGTATGGCTAGAGTCGCTATTA	CgRFS1_Forward	SpeI
	OgRK 2911	AATTCCCGGGCAACTTCTTCACGGTTTCGC	CgRFS1_Reverse_without stop codon	XmaI
	OgRK 3295	GCTACTAGTATGGTTAAGGTAGCAATTAT	CgYCP4_Forward	SpeI
	OgRK 3296	CGTCCCGGGCTACATAATAACACAATTTTTAC	CgYCP4_Reverse_without stop codon	XmaI
	For qRT-PCR
	OgRK 89	CTCCACCACTGCTGAAAGAG	CgACT1_Forward
	OgRK 90	GGTCAATACCAGCAGATTCTAG	CgACT1_Reverse
	OgRK 3339	AAGCTACCATCATCAACT	CgPST2_Forward
	OgRK 3340	ATTCCAAAGCGGATGGAGA	CgPST2_Reverse
	For amplification of nat1 cassette to generate C. glabrata mutants
	OgRK 340	cgtacgctgcaggtcgacgcCTTCCGCTGCTAGGCGCGCCGTG	5' NAT half_Forward
	OgRK 343	TCTGTTCCAACCAGAATAAG	5' NAT half_Reverse
	OgRK 342	GTCTACTACTTTGGATGATAC	3' NAT half_Forward
	OgRK 341	ctacgagaccgacaccgtcgGGCCGCTGACGAAGT	3' NAT half_Reverse
	OgRK 344	TGCGCACGTCAAGACTGTCAAGG	5' integration check_Forward
	OgRK 345	TGTGAATGCTGGTCGCTATACTGC	3' integration check_Reverse
	For site-directed mutagenesis
	OgRK 3075	CTGACGGTTCCGCATCTCCATCCGC	CgPST2_Forward SDM
	OgRK 3076	GCGGATGGAGATGCGGAACCGTCAG	CgPST2_Reverse SDM
	# Nucleotide sequences written in small case letters represent overhangs.
	* The underlined nucleotide sequences correspond to cleavage sites of restriction enzymes.
