# Supplementary material for: An aspartyl protease-mediated cleavage regulates structure and function of a flavodoxin-like protein and aids oxidative stress survival
Source: PLoS Pathog. 2021 Feb 25;17(2):e1009355. doi: 10.1371/journal.ppat.1009355 (PMC7943015; doi:10.1371/journal.ppat.1009355)
Supplement: S6 Table — (XLSX) [file ppat.1009355.s023.xlsx]

## Sheet: Fig.1B
		Fig 1B: Total intracellular glutathione content
		Strains	Mean	SEM	P-value
		wt UT	12272.2	438.326		Unpaired two-tailed Student's t-test
		wt T	9994.44	755.467	0.0402
		Cgpst2D UT	12844.4	511.111
		Cgpst2D T	8777.78	346.766	0.0002
		Q-KO UT	13422.2	524.228
		Q-KO T	8844.44	223.883	<0.0001
						UT refers to YPD growth
						T refers to Menadione treatment

## Sheet: Fig.1C 
		Fig 1C: Ratio of oxidized (GSSG) to reduced (GSH) glutathione
		Strains	Mean	SEM	P-value
		wt UT	0.25	0		Unpaired two-tailed Student's t-test
		wt T	0.25	0	>0.9999
		Cgpst2	0.233429	0.0114876
		Cgpst2 T	0.243438	0.0123001	0.7857
		Q-KO UT	0.259955	0.0373481
		Q-KO T	0.252607	0.0104236	0.7679
						UT refers to YPD growth
						T refers to Menadione treatment

## Sheet:  Fig.1D
		Fig. 1D: Survival of C. glabrata strains in the murine model of systemic candidiasis
			Kidneys		Liver		Spleen
		Strains	Geometric Mean	P-value	Geometric Mean	P-value	Geometric Mean	P-value		Mann-Whitney test
		wt	310018		49071.7		256469
		Cgpst2Δ	173756	0.2375	49607.5	0.8286	328754	0.447
		Q-KO	43867.8	0.0023	53066.3	0.6305	298952	0.6607
		Q-KO/CgPST2	224587	0.8458	73806.4	0.381	403248	0.2829

## Sheet: Fig. 1E
	Fig. 1E: Size exclusion chromatography analysis of recombinant CgPst2
	Time (min)	Absorbance (AU)
	0	0
	0.033	0.0011
	0.067	0.0004
	0.1	0.0006
	0.133	0.0008
	0.167	0.0004
	0.2	0.0006
	0.233	0.001
	0.267	0.0008
	0.3	0.0008
	0.333	0.0014
	0.367	0.0018
	0.4	0.0022
	0.433	0.0026
	0.467	0.0031
	0.5	0.0039
	0.533	0.004
	0.567	0.0041
	0.6	0.0045
	0.633	0.0045
	0.667	0.0042
	0.7	0.004
	0.733	0.0041
	0.767	0.0041
	0.8	0.0042
	0.833	0.0042
	0.867	0.0046
	0.9	0.0052
	0.933	0.0048
	0.967	0.0053
	1	0.0053
	1.033	0.0054
	1.067	0.0058
	1.1	0.0064
	1.133	0.0075
	1.167	0.0077
	1.2	0.0093
	1.233	0.0096
	1.267	0.0106
	1.3	0.0107
	1.333	0.011
	1.367	0.0109
	1.4	0.0113
	1.433	0.0113
	1.467	0.011
	1.5	0.0112
	1.533	0.0103
	1.567	0.0104
	1.6	0.0092
	1.633	0.0092
	1.667	0.0087
	1.7	0.0087
	1.733	0.0084
	1.767	0.0081
	1.8	0.0078
	1.833	0.0072
	1.867	0.007
	1.9	0.0071
	1.933	0.0071
	1.967	0.0068
	2	0.0058
	2.033	0.0056
	2.067	0.0058
	2.1	0.0059
	2.133	0.0061
	2.167	0.0056
	2.2	0.0051
	2.233	0.0048
	2.267	0.0049
	2.3	0.0047
	2.333	0.0048
	2.367	0.0048
	2.4	0.0045
	2.433	0.0046
	2.467	0.0041
	2.5	0.0044
	2.533	0.004
	2.567	0.0044
	2.6	0.0039
	2.633	0.004
	2.667	0.0036
	2.7	0.0038
	2.733	0.0037
	2.767	0.0037
	2.8	0.0038
	2.833	0.0036
	2.867	0.004
	2.9	0.0034
	2.933	0.0035
	2.967	0.0036
	3	0.0037
	3.033	0.0034
	3.067	0.0033
	3.1	0.0033
	3.133	0.0031
	3.167	0.0033
	3.2	0.0036
	3.233	0.0034
	3.267	0.0031
	3.3	0.0034
	3.333	0.003
	3.367	0.0031
	3.4	0.0029
	3.433	0.003
	3.467	0.0032
	3.5	0.0028
	3.533	0.003
	3.567	0.0027
	3.6	0.003
	3.633	0.0029
	3.667	0.0028
	3.7	0.0029
	3.733	0.0028
	3.767	0.0026
	3.8	0.0027
	3.833	0.0027
	3.867	0.0027
	3.9	0.0029
	3.933	0.003
	3.967	0.0025
	4	0.0026
	4.033	0.0028
	4.067	0.0028
	4.1	0.003
	4.133	0.0025
	4.167	0.0025
	4.2	0.0025
	4.233	0.0026
	4.267	0.0027
	4.3	0.0026
	4.333	0.0025
	4.367	0.0026
	4.4	0.0025
	4.433	0.0024
	4.467	0.0025
	4.5	0.0025
	4.533	0.0024
	4.567	0.0025
	4.6	0.0023
	4.633	0.0026
	4.667	0.0025
	4.7	0.0024
	4.733	0.0023
	4.767	0.0026
	4.8	0.0023
	4.833	0.0024
	4.867	0.0023
	4.9	0.0022
	4.933	0.0024
	4.967	0.0025
	5	0.0022
	5.033	0.0022
	5.067	0.0021
	5.1	0.0025
	5.133	0.0023
	5.167	0.0022
	5.2	0.0022
	5.233	0.002
	5.267	0.002
	5.3	0.0022
	5.333	0.0019
	5.367	0.0019
	5.4	0.0024
	5.433	0.002
	5.467	0.002
	5.5	0.0021
	5.533	0.0024
	5.567	0.002
	5.6	0.0019
	5.633	0.002
	5.667	0.0023
	5.7	0.0023
	5.733	0.0021
	5.767	0.0022
	5.8	0.002
	5.833	0.0023
	5.867	0.002
	5.9	0.0023
	5.933	0.0022
	5.967	0.0021
	6	0.002
	6.033	0.0025
	6.067	0.0021
	6.1	0.0019
	6.133	0.0018
	6.167	0.0018
	6.2	0.0023
	6.233	0.0021
	6.267	0.0019
	6.3	0.002
	6.333	0.0023
	6.367	0.0019
	6.4	0.0021
	6.433	0.0021
	6.467	0.0016
	6.5	0.0023
	6.533	0.0021
	6.567	0.0019
	6.6	0.0019
	6.633	0.0023
	6.667	0.0022
	6.7	0.0019
	6.733	0.002
	6.767	0.0019
	6.8	0.0021
	6.833	0.0017
	6.867	0.002
	6.9	0.0018
	6.933	0.0022
	6.967	0.0018
	7	0.002
	7.033	0.002
	7.067	0.0019
	7.1	0.0017
	7.133	0.002
	7.167	0.0018
	7.2	0.0018
	7.233	0.0017
	7.267	0.0016
	7.3	0.0016
	7.333	0.0017
	7.367	0.0018
	7.4	0.0014
	7.433	0.0019
	7.467	0.0017
	7.5	0.0018
	7.533	0.0021
	7.567	0.0016
	7.6	0.0017
	7.633	0.0016
	7.667	0.0017
	7.7	0.0019
	7.733	0.0019
	7.767	0.0017
	7.8	0.0018
	7.833	0.0017
	7.867	0.0019
	7.9	0.002
	7.933	0.0018
	7.967	0.0019
	8	0.002
	8.033	0.0017
	8.067	0.0017
	8.1	0.0018
	8.133	0.0016
	8.167	0.0018
	8.2	0.0015
	8.233	0.0018
	8.267	0.0018
	8.3	0.0016
	8.333	0.002
	8.367	0.0017
	8.4	0.0015
	8.433	0.0016
	8.467	0.0017
	8.5	0.0015
	8.533	0.0017
	8.567	0.0016
	8.6	0.0018
	8.633	0.0015
	8.667	0.0017
	8.7	0.0016
	8.733	0.002
	8.767	0.0016
	8.8	0.0017
	8.833	0.0019
	8.867	0.0016
	8.9	0.002
	8.933	0.0014
	8.967	0.0017
	9	0.0018
	9.033	0.0016
	9.067	0.0019
	9.1	0.0017
	9.133	0.0017
	9.167	0.0016
	9.2	0.0018
	9.233	0.0018
	9.267	0.0018
	9.3	0.0016
	9.333	0.0017
	9.367	0.0015
	9.4	0.0015
	9.433	0.0019
	9.467	0.0016
	9.5	0.0019
	9.533	0.0014
	9.567	0.0021
	9.6	0.0016
	9.633	0.0018
	9.667	0.0015
	9.7	0.0019
	9.733	0.0015
	9.767	0.0014
	9.8	0.0018
	9.833	0.0018
	9.867	0.0014
	9.9	0.0016
	9.933	0.0016
	9.967	0.0018
	10	0.0018
	10.033	0.0014
	10.067	0.0015
	10.1	0.0017
	10.133	0.0014
	10.167	0.0014
	10.2	0.0017
	10.233	0.0018
	10.267	0.0015
	10.3	0.0016
	10.333	0.0016
	10.367	0.0019
	10.4	0.0018
	10.433	0.0016
	10.467	0.0017
	10.5	0.0014
	10.533	0.0013
	10.567	0.0014
	10.6	0.0016
	10.633	0.0012
	10.667	0.0015
	10.7	0.0014
	10.733	0.0019
	10.767	0.0016
	10.8	0.0015
	10.833	0.0014
	10.867	0.0012
	10.9	0.0014
	10.933	0.0017
	10.967	0.0017
	11	0.0016
	11.033	0.0014
	11.067	0.0016
	11.1	0.0013
	11.133	0.0016
	11.167	0.0017
	11.2	0.0015
	11.233	0.0017
	11.267	0.0016
	11.3	0.0016
	11.333	0.0017
	11.367	0.0014
	11.4	0.0015
	11.433	0.0017
	11.467	0.0015
	11.5	0.001
	11.533	0.0014
	11.567	0.0015
	11.6	0.0015
	11.633	0.0013
	11.667	0.0015
	11.7	0.0015
	11.733	0.0012
	11.767	0.0011
	11.8	0.0015
	11.833	0.0014
	11.867	0.0014
	11.9	0.0017
	11.933	0.0014
	11.967	0.0013
	12	0.0014
	12.033	0.0016
	12.067	0.0015
	12.1	0.0013
	12.133	0.0015
	12.167	0.0018
	12.2	0.0016
	12.233	0.0016
	12.267	0.0019
	12.3	0.0015
	12.333	0.0018
	12.367	0.0013
	12.4	0.0013
	12.433	0.0016
	12.467	0.0013
	12.5	0.0012
	12.533	0.0017
	12.567	0.0015
	12.6	0.0013
	12.633	0.0013
	12.667	0.0017
	12.7	0.0014
	12.733	0.0012
	12.767	0.0013
	12.8	0.0016
	12.833	0.0013
	12.867	0.0016
	12.9	0.0012
	12.933	0.0018
	12.967	0.0012
	13	0.0015
	13.033	0.0015
	13.067	0.0014
	13.1	0.0012
	13.133	0.0016
	13.167	0.0013
	13.2	0.0013
	13.233	0.0014
	13.267	0.0012
	13.3	0.0012
	13.333	0.0011
	13.367	0.0015
	13.4	0.0015
	13.433	0.0014
	13.467	0.0012
	13.5	0.0013
	13.533	0.0014
	13.567	0.0014
	13.6	0.0015
	13.633	0.0014
	13.667	0.0012
	13.7	0.001
	13.733	0.0013
	13.767	0.0015
	13.8	0.0012
	13.833	0.0012
	13.867	0.0013
	13.9	0.0014
	13.933	0.0012
	13.967	0.0012
	14	0.0014
	14.033	0.0015
	14.067	0.0014
	14.1	0.0013
	14.133	0.0012
	14.167	0.0012
	14.2	0.0013
	14.233	0.0013
	14.267	0.0015
	14.3	0.0013
	14.333	0.0016
	14.367	0.0013
	14.4	0.0015
	14.433	0.0012
	14.467	0.0011
	14.5	0.0017
	14.533	0.0013
	14.567	0.0012
	14.6	0.0013
	14.633	0.0014
	14.667	0.0013
	14.7	0.0014
	14.733	0.0011
	14.767	0.0014
	14.8	0.0011
	14.833	0.0013
	14.867	0.001
	14.9	0.0012
	14.933	0.0011
	14.967	0.0011
	15	0.0013
	15.033	0.0012
	15.067	0.0013
	15.1	0.0012
	15.133	0.0013
	15.167	0.0008
	15.2	0.0015
	15.233	0.0012
	15.267	0.0014
	15.3	0.0009
	15.333	0.0015
	15.367	0.0013
	15.4	0.0013
	15.433	0.001
	15.467	0.0011
	15.5	0.0011
	15.533	0.0011
	15.567	0.0011
	15.6	0.0012
	15.633	0.0013
	15.667	0.001
	15.7	0.0013
	15.733	0.0011
	15.767	0.0013
	15.8	0.0011
	15.833	0.0016
	15.867	0.0012
	15.9	0.0011
	15.933	0.0011
	15.967	0.0013
	16	0.0013
	16.033	0.0009
	16.067	0.0013
	16.1	0.0013
	16.133	0.0013
	16.167	0.0011
	16.2	0.0012
	16.233	0.0014
	16.267	0.0012
	16.3	0.0013
	16.333	0.0011
	16.367	0.0014
	16.4	0.0009
	16.433	0.001
	16.467	0.0013
	16.5	0.0011
	16.533	0.001
	16.567	0.0009
	16.6	0.0014
	16.633	0.0011
	16.667	0.0012
	16.7	0.0013
	16.733	0.0012
	16.767	0.0012
	16.8	0.0012
	16.833	0.0015
	16.867	0.0013
	16.9	0.0014
	16.933	0.0014
	16.967	0.0014
	17	0.001
	17.033	0.001
	17.067	0.0009
	17.1	0.0014
	17.133	0.001
	17.167	0.0013
	17.2	0.0014
	17.233	0.0012
	17.267	0.0013
	17.3	0.0008
	17.333	0.0013
	17.367	0.0009
	17.4	0.0014
	17.433	0.0011
	17.467	0.0014
	17.5	0.0012
	17.533	0.0013
	17.567	0.001
	17.6	0.001
	17.633	0.0011
	17.667	0.0011
	17.7	0.0013
	17.733	0.001
	17.767	0.0011
	17.8	0.0011
	17.833	0.0012
	17.867	0.001
	17.9	0.001
	17.933	0.001
	17.967	0.0009
	18	0.001
	18.033	0.0012
	18.067	0.0014
	18.1	0.0011
	18.133	0.0009
	18.167	0.0012
	18.2	0.0012
	18.233	0.0012
	18.267	0.0011
	18.3	0.0012
	18.333	0.0009
	18.367	0.0008
	18.4	0.0013
	18.433	0.0012
	18.467	0.0011
	18.5	0.0013
	18.533	0.0009
	18.567	0.0013
	18.6	0.0009
	18.633	0.001
	18.667	0.0011
	18.7	0.0011
	18.733	0.0007
	18.767	0.001
	18.8	0.0011
	18.833	0.0013
	18.867	0.0009
	18.9	0.0009
	18.933	0.0012
	18.967	0.0008
	19	0.0012
	19.033	0.0011
	19.067	0.0011
	19.1	0.0008
	19.133	0.0014
	19.167	0.0013
	19.2	0.0011
	19.233	0.0009
	19.267	0.0012
	19.3	0.0014
	19.333	0.0014
	19.367	0.0011
	19.4	0.0009
	19.433	0.0011
	19.467	0.0012
	19.5	0.001
	19.533	0.0012
	19.567	0.0009
	19.6	0.0009
	19.633	0.0008
	19.667	0.0009
	19.7	0.0009
	19.733	0.0012
	19.767	0.001
	19.8	0.0007
	19.833	0.0008
	19.867	0.0012
	19.9	0.0011
	19.933	0.0008
	19.967	0.0009
	20	0.0011
	20.033	0.0012
	20.067	0.0011
	20.1	0.001
	20.133	0.0012
	20.167	0.001
	20.2	0.0009
	20.233	0.0009
	20.267	0.001
	20.3	0.001
	20.333	0.0008
	20.367	0.0011
	20.4	0.0011
	20.433	0.0011
	20.467	0.0009
	20.5	0.0012
	20.533	0.0007
	20.567	0.0009
	20.6	0.0011
	20.633	0.0009
	20.667	0.0009
	20.7	0.0008
	20.733	0.0009
	20.767	0.0007
	20.8	0.0006
	20.833	0.0011
	20.867	0.0008
	20.9	0.001
	20.933	0.001
	20.967	0.001
	21	0.0008
	21.033	0.0009
	21.067	0.001
	21.1	0.0011
	21.133	0.0011
	21.167	0.0008
	21.2	0.0015
	21.233	0.001
	21.267	0.0013
	21.3	0.0008
	21.333	0.0007
	21.367	0.0012
	21.4	0.0009
	21.433	0.0009
	21.467	0.0008
	21.5	0.0011
	21.533	0.0008
	21.567	0.001
	21.6	0.0011
	21.633	0.0011
	21.667	0.0009
	21.7	0.0009
	21.733	0.0009
	21.767	0.0011
	21.8	0.001
	21.833	0.0009
	21.867	0.0008
	21.9	0.0011
	21.933	0.0009
	21.967	0.0006
	22	0.001
	22.033	0.0008
	22.067	0.0011
	22.1	0.0008
	22.133	0.0009
	22.167	0.0007
	22.2	0.0009
	22.233	0.0009
	22.267	0.001
	22.3	0.0009
	22.333	0.0008
	22.367	0.0011
	22.4	0.0008
	22.433	0.0009
	22.467	0.0008
	22.5	0.0009
	22.533	0.0007
	22.567	0.0011
	22.6	0.0009
	22.633	0.0009
	22.667	0.0011
	22.7	0.001
	22.733	0.0009
	22.767	0.0009
	22.8	0.001
	22.833	0.0009
	22.867	0.0009
	22.9	0.0008
	22.933	0.0007
	22.967	0.001
	23	0.0008
	23.033	0.0008
	23.067	0.0007
	23.1	0.0008
	23.133	0.0006
	23.167	0.0009
	23.2	0.0009
	23.233	0.001
	23.267	0.0009
	23.3	0.0008
	23.333	0.0008
	23.367	0.0006
	23.4	0.0009
	23.433	0.0008
	23.467	0.0007
	23.5	0.0009
	23.533	0.001
	23.567	0.0007
	23.6	0.0008
	23.633	0.0009
	23.667	0.0008
	23.7	0.0007
	23.733	0.0008
	23.767	0.0008
	23.8	0.0011
	23.833	0.0009
	23.867	0.0007
	23.9	0.001
	23.933	0.0008
	23.967	0.0009
	24	0.0008
	24.033	0.0009
	24.067	0.001
	24.1	0.0009
	24.133	0.0004
	24.167	0.001
	24.2	0.0007
	24.233	0.0008
	24.267	0.0008
	24.3	0.0008
	24.333	0.0008
	24.367	0.0008
	24.4	0.0008
	24.433	0.0006
	24.467	0.0007
	24.5	0.0003
	24.533	0.0008
	24.567	0.0007
	24.6	0.0004
	24.633	0.0005
	24.667	0.0005
	24.7	0.0008
	24.733	0.0007
	24.767	0.0008
	24.8	0.0006
	24.833	0.0007
	24.867	0.0006
	24.9	0.0008
	24.933	0.001
	24.967	0.0006
	25	0.0006
	25.033	0.0009
	25.067	0.0008
	25.1	0.0008
	25.133	0.0008
	25.167	0.0006
	25.2	0.0008
	25.233	0.0004
	25.267	0.0008
	25.3	0.0008
	25.333	0.0006
	25.367	0.0005
	25.4	0.0006
	25.433	0.0006
	25.467	0.0006
	25.5	0.0006
	25.533	0.0008
	25.567	0.0006
	25.6	0.0005
	25.633	0.0006
	25.667	0.0004
	25.7	0.0006
	25.733	0.0007
	25.767	0.0008
	25.8	0.0007
	25.833	0.0006
	25.867	0.0007
	25.9	0.0008
	25.933	0.0007
	25.967	0.0006
	26	0.0007
	26.033	0.0011
	26.067	0.0008
	26.1	0.0005
	26.133	0.0005
	26.167	0.0008
	26.2	0.0006
	26.233	0.0005
	26.267	0.0006
	26.3	0.0009
	26.333	0.0006
	26.367	0.0005
	26.4	0.0006
	26.433	0.0006
	26.467	0.0004
	26.5	0.0006
	26.533	0.0005
	26.567	0.0004
	26.6	0.0007
	26.633	0.0005
	26.667	0.0005
	26.7	0.0008
	26.733	0.0007
	26.767	0.0005
	26.8	0.0004
	26.833	0.001
	26.867	0.0007
	26.9	0.0004
	26.933	0.0005
	26.967	0.0011
	27	0.0008
	27.033	0.0006
	27.067	0.0006
	27.1	0.0004
	27.133	0.0008
	27.167	0.0007
	27.2	0.0006
	27.233	0.0005
	27.267	0.0006
	27.3	0.0006
	27.333	0.0004
	27.367	0.0007
	27.4	0.0004
	27.433	0.0006
	27.467	0.0003
	27.5	0.0005
	27.533	0.0005
	27.567	0.0004
	27.6	0.0004
	27.633	0.0006
	27.667	0.0004
	27.7	0.0004
	27.733	0.0006
	27.767	0.0004
	27.8	0.0005
	27.833	0.0005
	27.867	0.0005
	27.9	0.0001
	27.933	0.0005
	27.967	0.0008
	28	0.0005
	28.033	0.0006
	28.067	0.0004
	28.1	0.0007
	28.133	0.0006
	28.167	0.0005
	28.2	0.0005
	28.233	0.0005
	28.267	0.0006
	28.3	0.0004
	28.333	0.0005
	28.367	0.0006
	28.4	0.0005
	28.433	0.0004
	28.467	0.0003
	28.5	0.0006
	28.533	0.0004
	28.567	0.0004
	28.6	0.0005
	28.633	0.0004
	28.667	0.0004
	28.7	0.0005
	28.733	0.0006
	28.767	0.0004
	28.8	0.0002
	28.833	0.0005
	28.867	0.0004
	28.9	0.0004
	28.933	0.0006
	28.967	0.0003
	29	0.0004
	29.033	0.0003
	29.067	0.0008
	29.1	0.0004
	29.133	0.0004
	29.167	0.0003
	29.2	0.0004
	29.233	0.0004
	29.267	0.0004
	29.3	0.0005
	29.333	0.0006
	29.367	0.0008
	29.4	0.0005
	29.433	0.0003
	29.467	0.0005
	29.5	0.0003
	29.533	0.0007
	29.567	0.0004
	29.6	0.0002
	29.633	0.0005
	29.667	0.0002
	29.7	0.0006
	29.733	0.0003
	29.767	0.0004
	29.8	0.0004
	29.833	0.0003
	29.867	0.0003
	29.9	0.0004
	29.933	0.0002
	29.967	0.0004
	30	0.0001
	30.033	0.0007
	30.067	0.0002
	30.1	0.0003
	30.133	0.0002
	30.167	0.0007
	30.2	0.0005
	30.233	0.0006
	30.267	0.0007
	30.3	0.0003
	30.333	0.0003
	30.367	0.0005
	30.4	0.0005
	30.433	0.0005
	30.467	0.0003
	30.5	0.0001
	30.533	0.0005
	30.567	0.0003
	30.6	0.0004
	30.633	0.0002
	30.667	0.0004
	30.7	0.0006
	30.733	0.0006
	30.767	0.0003
	30.8	0.0005
	30.833	0.0002
	30.867	0.0002
	30.9	0.0003
	30.933	0.0002
	30.967	0.0003
	31	0.0004
	31.033	0.0003
	31.067	0.0002
	31.1	0.0003
	31.133	0.0004
	31.167	0.0003
	31.2	0.0004
	31.233	0.0003
	31.267	0.0003
	31.3	0.0002
	31.333	0.0002
	31.367	0.0004
	31.4	0.0003
	31.433	0.0003
	31.467	0
	31.5	0.0002
	31.533	0.0003
	31.567	0.0005
	31.6	0
	31.633	0.0004
	31.667	0.0003
	31.7	0.0006
	31.733	0.0002
	31.767	0
	31.8	0.0003
	31.833	0.0001
	31.867	0.0004
	31.9	0.0002
	31.933	0.0002
	31.967	0.0001
	32	0.0001
	32.033	0.0002
	32.067	0.0004
	32.1	0.0002
	32.133	-0.0001
	32.167	0.0001
	32.2	0.0002
	32.233	0.0006
	32.267	0.0001
	32.3	0.0002
	32.333	0.0004
	32.367	0.0004
	32.4	0.0005
	32.433	0.0002
	32.467	0.0002
	32.5	0.0005
	32.533	0.0002
	32.567	0.0002
	32.6	0.0007
	32.633	0.0002
	32.667	0.0003
	32.7	0.0003
	32.733	0.0004
	32.767	0.0009
	32.8	0.0005
	32.833	0.0003
	32.867	-0.0001
	32.9	0.0003
	32.933	0
	32.967	0.0002
	33	0.0004
	33.033	0.0001
	33.067	0.0003
	33.1	0
	33.133	0.0004
	33.167	0.0002
	33.2	0.0002
	33.233	-0.0002
	33.267	0.0001
	33.3	0.0001
	33.333	0.0003
	33.367	0.0002
	33.4	0.0002
	33.433	0.0002
	33.467	0.0002
	33.5	0.0002
	33.533	0.0003
	33.567	0.0003
	33.6	0.0002
	33.633	0.0002
	33.667	0
	33.7	0.0001
	33.733	0
	33.767	0.0001
	33.8	0.0003
	33.833	0
	33.867	0.0003
	33.9	0
	33.933	0.0002
	33.967	0.0004
	34	0.0001
	34.033	0.0001
	34.067	0.0003
	34.1	0.0002
	34.133	0.0005
	34.167	0.0003
	34.2	0.0003
	34.233	0.0004
	34.267	0.0002
	34.3	0.0005
	34.333	0.0003
	34.367	0.0004
	34.4	0.0003
	34.433	0.0004
	34.467	0.0003
	34.5	0.0006
	34.533	0.0004
	34.567	0.0002
	34.6	0.0006
	34.633	0.0002
	34.667	0.0003
	34.7	0.0011
	34.733	0.0003
	34.767	0.0001
	34.8	0.0006
	34.833	0.0003
	34.867	0.0005
	34.9	0.0003
	34.933	0.0004
	34.967	0.0002
	35	0.0004
	35.033	0.0001
	35.067	0.0004
	35.1	0.0002
	35.133	0.0003
	35.167	0.0002
	35.2	0.0003
	35.233	0.0001
	35.267	0.0003
	35.3	0
	35.333	0.0002
	35.367	0.0006
	35.4	0.0004
	35.433	0.0003
	35.467	0.0002
	35.5	0.0003
	35.533	0.0003
	35.567	0.0004
	35.6	0.0003
	35.633	0.0005
	35.667	0.0007
	35.7	0.0005
	35.733	0.0003
	35.767	0.0006
	35.8	0.0002
	35.833	0.0005
	35.867	0.0004
	35.9	0.0004
	35.933	0.0004
	35.967	0.0003
	36	0.0001
	36.033	0.0007
	36.067	0.0003
	36.1	0.0004
	36.133	0.0001
	36.167	0.0004
	36.2	0.0004
	36.233	0.0003
	36.267	0.0001
	36.3	0.0002
	36.333	-0.0001
	36.367	0.0003
	36.4	0.0005
	36.433	0.0005
	36.467	0.0003
	36.5	0.0001
	36.533	0.0004
	36.567	0.0003
	36.6	0.0003
	36.633	0.0002
	36.667	0.0003
	36.7	0.0003
	36.733	0.0005
	36.767	0.0002
	36.8	0.0004
	36.833	0.0003
	36.867	0.0002
	36.9	0.0002
	36.933	0.0004
	36.967	-0.0002
	37	0
	37.033	-0.0001
	37.067	0.0001
	37.1	0.0004
	37.133	0
	37.167	0.0003
	37.2	0.0003
	37.233	0.0005
	37.267	0.0005
	37.3	0.0003
	37.333	0.0003
	37.367	0.0002
	37.4	0.0005
	37.433	0.0004
	37.467	0.0002
	37.5	0.0001
	37.533	0
	37.567	0.0002
	37.6	0.0001
	37.633	0.0003
	37.667	0.0005
	37.7	-0.0001
	37.733	0
	37.767	0.0002
	37.8	0.0001
	37.833	0.0002
	37.867	0.0002
	37.9	-0.0003
	37.933	-0.0001
	37.967	0.0003
	38	0
	38.033	0.0003
	38.067	0.0004
	38.1	0.0001
	38.133	0.0002
	38.167	0.0003
	38.2	0.0003
	38.233	0.0001
	38.267	0
	38.3	0.0004
	38.333	0.0002
	38.367	0.0001
	38.4	0.0003
	38.433	0
	38.467	0.0002
	38.5	0
	38.533	0.0001
	38.567	0.0001
	38.6	-0.0001
	38.633	0.0001
	38.667	0.0002
	38.7	-0.0001
	38.733	0.0002
	38.767	0.0001
	38.8	0.0004
	38.833	-0.0001
	38.867	-0.0001
	38.9	-0.0001
	38.933	-0.0001
	38.967	0
	39	0.0002
	39.033	0.0001
	39.067	0.0002
	39.1	0
	39.133	0.0003
	39.167	0.0002
	39.2	0.0001
	39.233	0.0005
	39.267	0.0006
	39.3	0.0001
	39.333	0
	39.367	0.0004
	39.4	0.0004
	39.433	0.0001
	39.467	0
	39.5	0.0003
	39.533	0.0002
	39.567	-0.0003
	39.6	0
	39.633	0.0002
	39.667	0
	39.7	0.0003
	39.733	-0.0002
	39.767	0.0002
	39.8	0.0001
	39.833	0.0002
	39.867	0
	39.9	-0.0001
	39.933	0.0001
	39.967	-0.0003
	40	0.0001
	40.033	-0.0001
	40.067	0.0002
	40.1	-0.0001
	40.133	0
	40.167	0.0006
	40.2	0
	40.233	0.0004
	40.267	0.0003
	40.3	0.0005
	40.333	0.0002
	40.367	0.0002
	40.4	0
	40.433	-0.0003
	40.467	0.0003
	40.5	0.0002
	40.533	0
	40.567	0
	40.6	0.0002
	40.633	0.0001
	40.667	-0.0001
	40.7	0
	40.733	0.0002
	40.767	0.0001
	40.8	-0.0001
	40.833	-0.0002
	40.867	0
	40.9	-0.0003
	40.933	0.0001
	40.967	0.0002
	41	0
	41.033	0.0006
	41.067	0.0002
	41.1	-0.0001
	41.133	0
	41.167	0
	41.2	0.0001
	41.233	0.0001
	41.267	0.0003
	41.3	0
	41.333	0.0004
	41.367	-0.0002
	41.4	-0.0002
	41.433	0
	41.467	0.0002
	41.5	-0.0002
	41.533	0
	41.567	0.0002
	41.6	0
	41.633	-0.0002
	41.667	-0.0002
	41.7	0
	41.733	0.0001
	41.767	0
	41.8	0.0001
	41.833	-0.0001
	41.867	-0.0003
	41.9	0
	41.933	-0.0001
	41.967	0.0001
	42	-0.0002
	42.033	-0.0001
	42.067	0
	42.1	-0.0001
	42.133	0
	42.167	-0.0003
	42.2	0
	42.233	-0.0001
	42.267	0.0002
	42.3	-0.0002
	42.333	0
	42.367	-0.0002
	42.4	-0.0001
	42.433	-0.0002
	42.467	0
	42.5	-0.0004
	42.533	-0.0002
	42.567	-0.0001
	42.6	-0.0003
	42.633	-0.0002
	42.667	0
	42.7	0.0002
	42.733	0.0001
	42.767	-0.0001
	42.8	0.0002
	42.833	0.0002
	42.867	0.0001
	42.9	-0.0001
	42.933	0.0001
	42.967	-0.0002
	43	-0.0001
	43.033	-0.0001
	43.067	-0.0002
	43.1	-0.0002
	43.133	-0.0003
	43.167	0
	43.2	-0.0003
	43.233	-0.0001
	43.267	0.0002
	43.3	-0.0001
	43.333	0.0001
	43.367	0.0001
	43.4	0
	43.433	-0.0002
	43.467	-0.0004
	43.5	-0.0002
	43.533	0.0002
	43.567	-0.0004
	43.6	-0.0002
	43.633	0.0002
	43.667	0
	43.7	0.0002
	43.733	0.0002
	43.767	0
	43.8	0.0003
	43.833	0.0001
	43.867	0
	43.9	0
	43.933	0.0001
	43.967	0.0002
	44	0.0002
	44.033	-0.0001
	44.067	0.0001
	44.1	-0.0002
	44.133	0.0001
	44.167	0.0001
	44.2	-0.0002
	44.233	0
	44.267	-0.0005
	44.3	0
	44.333	0
	44.367	-0.0004
	44.4	0
	44.433	0.0003
	44.467	-0.0001
	44.5	-0.0002
	44.533	0
	44.567	0.0003
	44.6	-0.0004
	44.633	0
	44.667	-0.0001
	44.7	0.0001
	44.733	0
	44.767	0.0003
	44.8	0.0003
	44.833	0.0002
	44.867	-0.0002
	44.9	0.0002
	44.933	-0.0002
	44.967	-0.0003
	45	-0.0001
	45.033	-0.0002
	45.067	0
	45.1	-0.0006
	45.133	-0.0003
	45.167	0
	45.2	0
	45.233	0.0001
	45.267	-0.0001
	45.3	0
	45.333	0
	45.367	0
	45.4	0.0001
	45.433	-0.0002
	45.467	-0.0001
	45.5	-0.0001
	45.533	-0.0002
	45.567	-0.0003
	45.6	0.0002
	45.633	0.0001
	45.667	-0.0001
	45.7	-0.0004
	45.733	-0.0001
	45.767	-0.0002
	45.8	-0.0003
	45.833	-0.0006
	45.867	0
	45.9	-0.0001
	45.933	-0.0002
	45.967	-0.0001
	46	0.0001
	46.033	0
	46.067	0.0001
	46.1	-0.0001
	46.133	-0.0002
	46.167	0.0003
	46.2	0
	46.233	0.0001
	46.267	-0.0001
	46.3	0.0003
	46.333	-0.0001
	46.367	-0.0001
	46.4	-0.0001
	46.433	0
	46.467	-0.0003
	46.5	0.0001
	46.533	-0.0002
	46.567	0
	46.6	-0.0004
	46.633	-0.0002
	46.667	0
	46.7	-0.0003
	46.733	-0.0003
	46.767	-0.0002
	46.8	-0.0002
	46.833	-0.0001
	46.867	-0.0002
	46.9	0
	46.933	0
	46.967	0
	47	-0.0003
	47.033	0
	47.067	-0.0002
	47.1	-0.0003
	47.133	0
	47.167	0.0001
	47.2	0
	47.233	-0.0003
	47.267	0.0001
	47.3	-0.0003
	47.333	-0.0005
	47.367	-0.0008
	47.4	0.0002
	47.433	-0.0001
	47.467	0
	47.5	-0.0002
	47.533	-0.0002
	47.567	0.0001
	47.6	-0.0001
	47.633	-0.0005
	47.667	-0.0002
	47.7	-0.0006
	47.733	-0.0003
	47.767	0
	47.8	0.0001
	47.833	0.0001
	47.867	-0.0002
	47.9	-0.0003
	47.933	-0.0003
	47.967	-0.0003
	48	-0.0003
	48.033	0.0003
	48.067	-0.0003
	48.1	-0.0001
	48.133	0
	48.167	-0.0004
	48.2	-0.0006
	48.233	-0.0003
	48.267	-0.0003
	48.3	-0.0002
	48.333	-0.0003
	48.367	-0.0001
	48.4	0.0002
	48.433	-0.0003
	48.467	-0.0004
	48.5	-0.0004
	48.533	-0.0001
	48.567	-0.0003
	48.6	-0.0001
	48.633	0
	48.667	-0.0004
	48.7	-0.0001
	48.733	0
	48.767	-0.0002
	48.8	-0.0001
	48.833	-0.0001
	48.867	-0.0004
	48.9	0
	48.933	-0.0005
	48.967	-0.0003
	49	-0.0004
	49.033	-0.0002
	49.067	-0.0004
	49.1	-0.0002
	49.133	0
	49.167	-0.0004
	49.2	-0.0001
	49.233	-0.0002
	49.267	-0.0001
	49.3	-0.0001
	49.333	-0.0003
	49.367	0
	49.4	-0.0003
	49.433	-0.0003
	49.467	-0.0003
	49.5	-0.0004
	49.533	-0.0002
	49.567	-0.0006
	49.6	-0.0002
	49.633	-0.0005
	49.667	0
	49.7	-0.0001
	49.733	0.0002
	49.767	-0.0004
	49.8	0
	49.833	0.0001
	49.867	-0.0003
	49.9	-0.0001
	49.933	-0.0003
	49.967	-0.0004
	50	-0.0004
	50.033	-0.0001
	50.067	-0.0003
	50.1	-0.0002
	50.133	-0.0003
	50.167	-0.0001
	50.2	-0.0004
	50.233	-0.0004
	50.267	-0.0003
	50.3	-0.0003
	50.333	-0.0001
	50.367	-0.0004
	50.4	-0.0005
	50.433	-0.0003
	50.467	-0.0004
	50.5	0
	50.533	-0.0005
	50.567	-0.0002
	50.6	-0.0004
	50.633	-0.0005
	50.667	-0.0001
	50.7	-0.0003
	50.733	-0.0006
	50.767	-0.0003
	50.8	-0.0004
	50.833	-0.0004
	50.867	-0.0004
	50.9	-0.0004
	50.933	-0.0004
	50.967	-0.0003
	51	-0.0001
	51.033	-0.0004
	51.067	-0.0003
	51.1	-0.0003
	51.133	-0.0002
	51.167	-0.0001
	51.2	-0.0002
	51.233	-0.0004
	51.267	-0.0004
	51.3	0
	51.333	-0.0004
	51.367	-0.0003
	51.4	-0.0002
	51.433	-0.0002
	51.467	-0.0006
	51.5	-0.0004
	51.533	-0.0001
	51.567	-0.0002
	51.6	-0.0002
	51.633	-0.0004
	51.667	-0.0003
	51.7	-0.0004
	51.733	-0.0002
	51.767	-0.0001
	51.8	-0.0001
	51.833	-0.0004
	51.867	-0.0001
	51.9	-0.0002
	51.933	-0.0002
	51.967	-0.0003
	52	-0.0004
	52.033	-0.0001
	52.067	-0.0001
	52.1	-0.0002
	52.133	-0.0003
	52.167	-0.0002
	52.2	-0.0005
	52.233	-0.0004
	52.267	-0.0004
	52.3	-0.0002
	52.333	-0.0005
	52.367	-0.0003
	52.4	-0.0003
	52.433	-0.0002
	52.467	-0.0005
	52.5	-0.0003
	52.533	-0.0001
	52.567	-0.0002
	52.6	-0.0004
	52.633	-0.0004
	52.667	-0.0001
	52.7	-0.0004
	52.733	-0.0002
	52.767	-0.0002
	52.8	-0.0005
	52.833	-0.0002
	52.867	-0.0004
	52.9	-0.0004
	52.933	-0.0005
	52.967	-0.0003
	53	-0.0003
	53.033	-0.0004
	53.067	-0.0003
	53.1	-0.0004
	53.133	-0.0005
	53.167	-0.0002
	53.2	-0.0002
	53.233	-0.0003
	53.267	-0.0004
	53.3	-0.0003
	53.333	-0.0001
	53.367	-0.0004
	53.4	-0.0002
	53.433	-0.0005
	53.467	-0.0005
	53.5	0
	53.533	-0.0001
	53.567	-0.0004
	53.6	-0.0008
	53.633	-0.0001
	53.667	-0.0004
	53.7	-0.0007
	53.733	-0.0003
	53.767	-0.0001
	53.8	-0.0005
	53.833	-0.0005
	53.867	-0.0003
	53.9	-0.0002
	53.933	-0.0004
	53.967	-0.0002
	54	-0.0002
	54.033	-0.0002
	54.067	-0.0003
	54.1	-0.0003
	54.133	-0.0003
	54.167	-0.0007
	54.2	-0.0002
	54.233	-0.0004
	54.267	-0.0005
	54.3	-0.0005
	54.333	-0.0002
	54.367	-0.0006
	54.4	-0.0002
	54.433	-0.0006
	54.467	-0.0003
	54.5	-0.0006
	54.533	-0.0007
	54.567	-0.0002
	54.6	-0.0002
	54.633	-0.0004
	54.667	-0.0006
	54.7	-0.0001
	54.733	-0.0002
	54.767	-0.0002
	54.8	-0.0004
	54.833	-0.0002
	54.867	-0.0002
	54.9	-0.0007
	54.933	-0.0004
	54.967	-0.0002
	55	-0.0005
	55.033	-0.0002
	55.067	-0.0003
	55.1	0
	55.133	-0.0004
	55.167	-0.0004
	55.2	-0.0004
	55.233	-0.0008
	55.267	-0.0004
	55.3	-0.0002
	55.333	-0.0005
	55.367	-0.0002
	55.4	-0.0005
	55.433	-0.0003
	55.467	-0.0003
	55.5	-0.0002
	55.533	-0.0005
	55.567	-0.0006
	55.6	-0.0006
	55.633	-0.0005
	55.667	-0.0002
	55.7	-0.0001
	55.733	-0.0005
	55.767	-0.0004
	55.8	-0.0004
	55.833	-0.0003
	55.867	-0.0004
	55.9	-0.0006
	55.933	-0.0006
	55.967	-0.0004
	56	-0.0004
	56.033	-0.0006
	56.067	-0.0006
	56.1	-0.0004
	56.133	-0.0005
	56.167	-0.0005
	56.2	-0.0005
	56.233	-0.0002
	56.267	-0.0002
	56.3	-0.0004
	56.333	0
	56.367	-0.0007
	56.4	-0.0006
	56.433	-0.0005
	56.467	-0.0004
	56.5	-0.0002
	56.533	-0.0005
	56.567	-0.0002
	56.6	-0.0005
	56.633	-0.0004
	56.667	-0.0005
	56.7	-0.0005
	56.733	-0.0003
	56.767	-0.0005
	56.8	-0.0004
	56.833	-0.0005
	56.867	-0.0004
	56.9	-0.0005
	56.933	-0.0004
	56.967	-0.0005
	57	-0.0005
	57.033	-0.0006
	57.067	-0.0005
	57.1	-0.0003
	57.133	-0.0003
	57.167	-0.0006
	57.2	-0.0003
	57.233	-0.0005
	57.267	-0.0005
	57.3	-0.0003
	57.333	-0.0002
	57.367	-0.0004
	57.4	-0.0006
	57.433	-0.0007
	57.467	-0.0002
	57.5	-0.0003
	57.533	-0.0006
	57.567	-0.0005
	57.6	-0.0003
	57.633	-0.0005
	57.667	-0.0003
	57.7	-0.0003
	57.733	-0.0002
	57.767	-0.0003
	57.8	-0.0007
	57.833	0.0001
	57.867	-0.0001
	57.9	-0.0004
	57.933	-0.0005
	57.967	-0.0005
	58	-0.0004
	58.033	-0.0002
	58.067	-0.0005
	58.1	-0.0006
	58.133	-0.0007
	58.167	-0.0005
	58.2	-0.0003
	58.233	-0.0005
	58.267	-0.0002
	58.3	-0.0005
	58.333	-0.0004
	58.367	-0.0005
	58.4	-0.0005
	58.433	-0.0004
	58.467	-0.0003
	58.5	-0.0004
	58.533	-0.0007
	58.567	-0.0003
	58.6	-0.0005
	58.633	-0.0006
	58.667	-0.0005
	58.7	-0.0004
	58.733	-0.0006
	58.767	-0.0005
	58.8	-0.0006
	58.833	-0.0005
	58.867	-0.0004
	58.9	-0.0005
	58.933	-0.0004
	58.967	-0.0001
	59	-0.0005
	59.033	-0.0005
	59.067	-0.0003
	59.1	-0.0004
	59.133	-0.0005
	59.167	-0.0003
	59.2	-0.0002
	59.233	-0.0004
	59.267	-0.0006
	59.3	-0.0005
	59.333	-0.0003
	59.367	-0.0007
	59.4	-0.0005
	59.433	-0.0003
	59.467	-0.0004
	59.5	-0.0006
	59.533	-0.0004
	59.567	-0.0006
	59.6	-0.0004
	59.633	-0.0005
	59.667	-0.0005
	59.7	-0.0004
	59.733	-0.0003
	59.767	-0.0005
	59.8	-0.0005
	59.833	-0.0003
	59.867	-0.0004
	59.9	-0.0003
	59.933	-0.0006
	59.967	-0.0003
	60	-0.0003
	60.033	-0.0003
	60.067	-0.0004
	60.1	-0.0004
	60.133	-0.0003
	60.167	-0.0005
	60.2	-0.0002
	60.233	-0.0003
	60.267	-0.0004
	60.3	-0.0008
	60.333	-0.0005
	60.367	-0.0005
	60.4	-0.0001
	60.433	-0.0003
	60.467	-0.0005
	60.5	-0.0006
	60.533	-0.0005
	60.567	-0.0006
	60.6	-0.0007
	60.633	-0.0006
	60.667	-0.0007
	60.7	-0.0002
	60.733	-0.0005
	60.767	-0.0005
	60.8	-0.0006
	60.833	-0.0003
	60.867	-0.0008
	60.9	-0.0006
	60.933	-0.0003
	60.967	-0.0003
	61	-0.0006
	61.033	-0.0006
	61.067	-0.0001
	61.1	-0.0005
	61.133	-0.0004
	61.167	-0.0006
	61.2	-0.0004
	61.233	-0.0004
	61.267	-0.0005
	61.3	-0.0004
	61.333	-0.0005
	61.367	-0.0007
	61.4	-0.0002
	61.433	-0.0005
	61.467	-0.0005
	61.5	-0.0008
	61.533	-0.0004
	61.567	-0.0003
	61.6	-0.0004
	61.633	-0.0005
	61.667	-0.0005
	61.7	-0.0004
	61.733	-0.0007
	61.767	-0.0006
	61.8	-0.0006
	61.833	-0.0005
	61.867	-0.0006
	61.9	-0.0004
	61.933	-0.0004
	61.967	-0.0007
	62	-0.0008
	62.033	-0.0008
	62.067	-0.0004
	62.1	-0.0005
	62.133	-0.0004
	62.167	-0.0006
	62.2	-0.0006
	62.233	-0.0006
	62.267	-0.0003
	62.3	-0.0003
	62.333	-0.0002
	62.367	-0.0004
	62.4	-0.0006
	62.433	-0.0005
	62.467	-0.0004
	62.5	-0.0006
	62.533	-0.0004
	62.567	-0.0003
	62.6	-0.0006
	62.633	-0.0004
	62.667	-0.0003
	62.7	-0.0007
	62.733	-0.0005
	62.767	-0.0007
	62.8	-0.0003
	62.833	-0.0003
	62.867	-0.0006
	62.9	-0.0007
	62.933	-0.0006
	62.967	-0.0002
	63	-0.0006
	63.033	-0.0006
	63.067	-0.0005
	63.1	-0.0008
	63.133	-0.0006
	63.167	-0.0005
	63.2	-0.0006
	63.233	-0.0006
	63.267	-0.0009
	63.3	-0.0001
	63.333	-0.0004
	63.367	-0.0005
	63.4	-0.0008
	63.433	-0.0004
	63.467	-0.0005
	63.5	-0.0006
	63.533	-0.0006
	63.567	-0.0003
	63.6	-0.0006
	63.633	-0.0006
	63.667	-0.0006
	63.7	-0.0004
	63.733	-0.0007
	63.767	-0.0005
	63.8	-0.0007
	63.833	-0.0008
	63.867	-0.0003
	63.9	-0.0009
	63.933	-0.0005
	63.967	-0.0005
	64	-0.0005
	64.033	-0.0002
	64.067	-0.0005
	64.1	-0.0006
	64.133	-0.0004
	64.167	-0.0002
	64.2	-0.0003
	64.233	-0.0008
	64.267	-0.0006
	64.3	-0.0006
	64.333	-0.0006
	64.367	-0.0008
	64.4	-0.0002
	64.433	-0.0006
	64.467	-0.0006
	64.5	-0.0009
	64.533	-0.0005
	64.567	-0.0006
	64.6	-0.0007
	64.633	-0.0006
	64.667	-0.0003
	64.7	-0.0007
	64.733	-0.0005
	64.767	-0.0004
	64.8	-0.0001
	64.833	-0.0006
	64.867	-0.0001
	64.9	0
	64.933	-0.0005
	64.967	-0.0006
	65	-0.0006
	65.033	-0.0005
	65.067	-0.0004
	65.1	-0.0008
	65.133	-0.0004
	65.167	-0.0004
	65.2	-0.0005
	65.233	-0.0007
	65.267	-0.0004
	65.3	0
	65.333	-0.0006
	65.367	-0.0005
	65.4	-0.0001
	65.433	-0.0002
	65.467	-0.0008
	65.5	-0.0006
	65.533	-0.0001
	65.567	-0.0007
	65.6	-0.0007
	65.633	-0.0005
	65.667	-0.0002
	65.7	-0.0005
	65.733	-0.0005
	65.767	-0.0002
	65.8	-0.0004
	65.833	-0.0006
	65.867	-0.0005
	65.9	-0.0002
	65.933	-0.0003
	65.967	-0.0006
	66	-0.0005
	66.033	-0.0002
	66.067	-0.0003
	66.1	-0.0005
	66.133	-0.0002
	66.167	-0.0002
	66.2	-0.0006
	66.233	-0.0003
	66.267	-0.0002
	66.3	-0.0004
	66.333	-0.0004
	66.367	-0.0002
	66.4	-0.0001
	66.433	-0.0001
	66.467	-0.0004
	66.5	-0.0004
	66.533	-0.0002
	66.567	-0.0002
[truncated: 2,503 more rows]

## Sheet: Fig. 1F
		Fig. 1F: NADH:quinone oxidoreductase activity					Grouped multiple t-test
		wt	Time (sec)	Mean	SEM
			0	100	0
			10	95.3403	0.562329
			20	90.3953	0.958556
			30	85.551	1.22481
			40	80.9983	1.54728
			50	76.8257	1.65105
			60	73.227	1.44758
		Cgpst2Δ	Time (sec)	Mean	SEM	p-value
			0	100	0
			10	99.6415	0.136812	0.000342149
			20	99.2167	0.284248	0.000159643
			30	98.9238	0.377097	7.19137e-05
			40	98.8508	0.424584	5.06954e-05
			50	98.6308	0.41903	2.49906e-05
			60	98.0443	0.321809	6.46744e-06
		Q-KO	Time (sec)	Mean	SEM	p-value
			0	100	0
			10	98.8	0.971408	0.036849
			20	98.444	1.04215	0.00472891
			30	98.255	1.02071	0.00134421
			40	97.973	0.947206	0.000726616
			50	97.5973	0.807186	0.000349245
			60	97.504	0.717225	0.000114263

## Sheet: Fig. 4A
		Fig. 4A: CgPst2 cleavage analysis
		Growth Condition	Mean	SEM	p value
		CAA	1	0
		Menadione treatment	1.86752	0.271769	0.0496		paired two-tailed Student’s t test.

## Sheet: Fig. 4B
		Fig. 4B: NADH:quinone oxidoreductase activity
		wt UT
		Time (Sec)	Mean	SEM		Grouped multiple t-test
		0	100	0
		10	97.158	1.42407
		20	94.096	2.32706
		30	89.7627	2.12406
		40	85.1023	1.58031
		50	80.5867	1.35067
		60	77.13	1.6982
		wt T
		Time (Sec)	Mean	SEM
		0	100	0
		10	86.0603	1.20436
		20	73.132	1.92457
		30	63.308	1.85601
		40	56.8157	1.28454
		50	53.417	0.631337
		60	51.4507	0.396242
		Cgyps1D UT
		Time (Sec)	Mean	SEM
		0	100	0
		10	96.2693	0.641685
		20	92.9287	1.23578
		30	89.3069	2.03989
		40	85.9665	2.70642
		50	82.0722	3.78715
		60	78.523	4.24043
		Cgyps1D T
		Time (Sec)	Mean	SEM
		0	100	0
		10	86.4223	1.46085
		20	73.2923	2.64621
		30	62.66	3.38523
		40	55.305	3.26564
		50	51.1207	3.09084
		60	48.8597	2.77211
		Cgpst2D UT
		Time (Sec)	Mean	SEM
		0	100	0
		10	99.9057	0.0943333
		20	99.7167	0.283333
		30	99.528	0.472
		40	99.528	0.472
		50	99.336	0.524814
		60	98.8377	0.59739
		Cgpst2D T
		Time (Sec)	Mean	SEM
		0	100	0
		10	97.866	0.738494
		20	96.7977	1.07367
		30	95.4843	1.51503
		40	94.088	1.98446
		50	92.9363	2.36141
		60	91.5603	2.62712
		Q-KO-UT
		Time (Sec)	Mean	SEM
		0	100	0
		10	99.1847	0.815333
		20	98.46	1.54
		30	98.0017	1.8562
		40	97.1867	2.67063
		50	96.643	3.21408
		60	96.009	3.8479
		Q-KO-T
		Time (Sec)	Mean	SEM
		0	100	0
		10	99.2249	0.499945
		20	98.7401	0.852878
		30	97.9515	1.63995
		40	97.664	1.79706
		50	97.0809	2.25038
		60	96.5962	2.6065

## Sheet: Fig. 4C
		Fig. 4C: CgPst2 levels in untreated and Menadione-treated cells.
		Strain	Mean	SEM	p value
		T-KO/UT	1	0			paired two-tailed Student’s t test
		T-KO/T	1.70458	0.218087	0.0482
		T-KOyps1Δ/UT	1	0
		T-KOyps1Δ/T	1.70212	0.149997	0.0184

## Sheet: Fig. 4D
		Fig. 4D: Immunoblot analysis of CgYps1-CgPst2 interaction upon menadione treatment
			Mean	SEM	p- value
		T-KO/UT	1	0			paired two-tailed Student’s t test
		T-KO/T	0.61231	0.0889658	0.0488

## Sheet: Fig. 4E
		Fig. 4E: Immunoblot analysis of CgYps1-CgPst2 and CgYps1D91A-CgPst2 interaction upon menadione treatment
		Strain	Mean	SD (n=2)
		T-KO/UT	1	0	CgYps1D91A
		T-KO/T	0.971234	0.000486527
		T-KO/UT	1	0	CgYps1
		T-KO/T	0.649675	0.0927943

[truncated: 15 more sheets: Fig.5B, Fig. 6B, Fig.6D, Fig.6E, Fig.S3B, Fig.S3C, Fig.S3D, Fig.S4, Fig.S9B, Fig.S10C, Fig.S13A, Fig.S14A, Fig.S15D, Fig.S15E, Fig.S15F]
